# Supplementary material for: Cell Cycle Gene Networks Are Associated with Melanoma Prognosis
Source: PLoS One. 2012 Apr 20;7(4):e34247. doi: 10.1371/journal.pone.0034247 (PMC3335030; doi:10.1371/journal.pone.0034247)
Supplement: Table S1 — The hubs in the Bayesian network with children significantly enriched (Bayes Factor ≥5 and p≤0.05) for functions related to cell cycle, mitosis or proliferation. Hub probe ID and hub official gene symbol (OGS) are given in the first two columns. The GATHER Bayes Factor and the probability of obtaining this Bayes factor due to chance are shown in columns 4 and 5. Column 6 lists the children of the gene network hub that have the enriched annotation listed in column 3. Column 7 shows the Cox proportional hazards (coxPH) survival p-value for the association of hub RNA abundance in metastatic tumours with patient survival, with those hubs with p-values ≤0.05 highlighted in yellow. (XLSX) [file pone.0034247.s004.xlsx]

## Sheet: Sheet2
Supplementary Table 1. Bayesian network hubs that have children enriched for annotations of cell cycle, mitosis and proliferation
hub probe ID	Hub OGS	enriched annotation of children	Gather Bayes Factor	Gather -ln p	Child genes with the enriched anotation	Hub RNA coxPH survival association p value in Bogonovic data
203968_s_at	CDC6	GO:0007049 [5]: cell cycle	14.59	12.87	AURKB, CCNF, CDC6, CDK2, CHAF1A, DDX11, HMGB1, MAPK1, MCM8, PRIM2A, RBL1, RPA1, SKP2	0.0183315
203968_s_at	CDC6	GO:0008283 [4]: cell proliferation	10.03	9.61	AURKB, CCNF, CDC6, CDK2, CHAF1A, DDX11, HMGB1, MAPK1, MCM8, PRIM2A, RBL1, RPA1, SKP2	0.0183315
224753_at	CDCA5	GO:0008283 [4]: cell proliferation	19.86	19.62	BIRC5, CDK2, CSE1L, DTYMK, FANCG, FEN1, GTSE1, HMGB1, LIG1, ORC1L, POLA2, PTTG1, RNASEH2A, RPA1, RRM1, RRM2, SMC2L1, SMC4L1, SUV39H1	0.0211656
224753_at	CDCA5	GO:0007049 [5]: cell cycle	24.12	23.4	BIRC5, CDK2, DTYMK, FANCG, FEN1, GTSE1, HMGB1, LIG1, ORC1L, POLA2, PTTG1, RNASEH2A, RPA1, RRM1, RRM2, SMC2L1, SMC4L1, SUV39H1	0.0211656
203213_at	CDK1	GO:0008283 [4]: cell proliferation	8.94	8.67	ANLN, APRIN, ASPM, BRCA2, CDC2, CENPH, CKLF, HMGB2, KIF23, MPHOSPH1, MRE11A, SMC2L1	0.0100312
203213_at	CDK1	GO:0007049 [5]: cell cycle	8.69	8.59	ANLN, ASPM, BRCA2, CDC2, CENPH, HMGB2, KIF23, MPHOSPH1, MRE11A, SMC2L1	0.0100312
203976_s_at	CHAF1A	GO:0008283 [4]: cell proliferation	7.21	5.92	ADAM33, AXL, CDC25A, CDT1, CORO1A, DDX11, MAPK12, POLD1, TOP3A, TREX1	0.971639
222680_s_at	DTL	GO:0008283 [4]: cell proliferation	31.68	31.89	CCNE2, CDC45L, CDC6, CDK2, CHAF1A, CHAF1B, EXO1, FEN1, GMNN, MCM4, MCM5, MCM6, MCM7, MSH2, POLD3, Pfs2, RAD1, RAD51, RFC2, RFC3, RFC5, SMC4L1, UHRF1	0.00349374
222680_s_at	DTL	GO:0007049 [5]: cell cycle	37.2	37.25	CCNE2, CDC45L, CDC6, CDK2, CHAF1A, CHAF1B, EXO1, FEN1, GMNN, MCM4, MCM5, MCM6, MCM7, MSH2, POLD3, Pfs2, RAD1, RAD51, RFC2, RFC3, RFC5, SMC4L1	0.00349374
219787_s_at	ECT2	GO:0008283 [4]: cell proliferation	4.28	4.04	ANLN, APRIN, CCNH, CSPG6, FH, HDGFRP3, HMGB1, KPNA2, MPHOSPH9, PRIM2A, RFC1, SMC2L1	0.346391
219787_s_at	ECT2	GO:0007049 [5]: cell cycle	4.67	4.09	ANLN, CCNH, CSPG6, FH, HMGB1, KPNA2, MPHOSPH9, PRIM2A, RFC1, SMC2L1	0.346391
204768_s_at	FEN1	GO:0008283 [4]: cell proliferation	15.31	15.05	CCNE2, CDC6, CDK2, CHAF1A, CHTF18, DDX11, MCM4, MCM5, MCM7, ORC1L, RAD1, RPA1, SKP2, SMC2L1, UHRF1	0.00468057
204768_s_at	FEN1	GO:0007049 [5]: cell cycle	18.11	17.51	CCNE2, CDC6, CDK2, CHAF1A, CHTF18, DDX11, MCM4, MCM5, MCM7, ORC1L, RAD1, RPA1, SKP2, SMC2L1	0.00468057
222843_at	FIGNL1	GO:0008283 [4]: cell proliferation	6.23	6.58	BRCA2, CCNE2, CDC6, CSRP2, DLEU2, FLJ23311, HSPA2, KATNA1, MSH2, POLH, RAD1, RRM2, TFDP1	0.00647278
222843_at	FIGNL1	GO:0007049 [5]: cell cycle	8.56	8.08	BRCA2, CCNE2, CDC6, DLEU2, FLJ23311, HSPA2, KATNA1, MSH2, POLH, RAD1, RRM2, TFDP1	0.00647278
221521_s_at	GINS2	GO:0008283 [4]: cell proliferation	17.35	16.54	BIRC5, CCNE2, CDC25A, CDC45L, CDC6, CHAF1A, DLEU2, DUT, E2F1, EMP1, GMNN, GTSE1, MCM4, MCM5, MCM7, RAD1, RAD51, RRM2, SPAG5, UHRF1	0.000708945
221521_s_at	GINS2	GO:0007049 [5]: cell cycle	19.68	17.82	BIRC5, CCNE2, CDC25A, CDC45L, CDC6, CHAF1A, DLEU2, DUT, E2F1, GMNN, GTSE1, MCM4, MCM5, MCM7, RAD1, RAD51, RRM2, SPAG5	0.000708945
221521_s_at	GINS2	GO:0000074 [6]: regulation of cell cycle	9.14	9.33	CCNE2, CDC25A, CDC45L, CDC6, DLEU2, E2F1, GMNN, GTSE1, MCM5, RAD1	0.000708945
218726_at	HJURP	GO:0008283 [4]: cell proliferation	20.42	20.47	ANLN, BUB3, CCNF, CDC2, CDCA8, CDKN3, CKS1B, CKS2, CNAP1, DDX11, HDGFRP3, KIF2C, KIFC1, MKI67, PKMYT1, PTTG1, RAD21, RAD54L, TPX2, UBE2C	0.0396022
218726_at	HJURP	GO:0007049 [5]: cell cycle	22.49	22.41	ANLN, BUB3, CCNF, CDC2, CDKN3, CKS1B, CKS2, CNAP1, DDX11, KIF2C, KIFC1, MKI67, PKMYT1, PTTG1, RAD21, RAD54L, TPX2, UBE2C	0.0396022
218726_at	HJURP	GO:0000278 [6]: mitotic cell cycle	33.93	32.11	ANLN, BUB3, CCNF, CDC2, CDKN3, CKS2, CNAP1, DDX11, KIF2C, KIFC1, PKMYT1, PTTG1, RAD21, TPX2, UBE2C	0.0396022
218726_at	HJURP	GO:0000087 [7]: M phase of mitotic cell cycle	32.19	31.83	ANLN, BUB3, CCNF, CDC2, CNAP1, DDX11, KIF2C, KIFC1, PKMYT1, PTTG1, RAD21, TPX2, UBE2C	0.0396022
218726_at	HJURP	GO:0007067 [8]: mitosis	32.4	31.83	ANLN, BUB3, CCNF, CDC2, CNAP1, DDX11, KIF2C, KIFC1, PKMYT1, PTTG1, RAD21, TPX2, UBE2C	0.0396022
218726_at	HJURP	GO:0000074 [6]: regulation of cell cycle	10.56	10.97	ANLN, BUB3, CCNF, CDC2, CDKN3, CKS2, DDX11, MKI67, PKMYT1, UBE2C	0.0396022
202107_s_at	MCM2	GO:0008283 [4]: cell proliferation	10.28	8.73	CCT4, CDCA7, CHRM3, CSE1L, CUL4A, DDX11, ESPL1, MCM3, MCM4, MCM7, MYST2, TFDP1, TGFBI, TOP3A	0.753506
202107_s_at	MCM2	GO:0007049 [5]: cell cycle	6.81	6	CCT4, CUL4A, DDX11, ESPL1, MCM3, MCM4, MCM7, MYST2, TFDP1, TOP3A	0.753506
216237_s_at	MCM5	GO:0008283 [4]: cell proliferation	15.91	15.8	AXL, CCNE2, CCNF, CDC6, CDT1, CHAF1A, CSRP2, E2F2, FEN1, FOSL1, MCM3, MCM4, MCM5, MCM7, POLD1, POLE, SUV39H1	0.143979
216237_s_at	MCM5	GO:0007049 [5]: cell cycle	17.06	16.75	AXL, CCNE2, CCNF, CDC6, CDT1, CHAF1A, E2F2, FEN1, MCM3, MCM4, MCM5, MCM7, POLD1, POLE, SUV39H1	0.143979
204825_at	MELK	GO:0008283 [4]: cell proliferation	17.58	17.13	AURKB, CDC7, CENPH, CKLF, CKS1B, KNTC1, MAD2L1, MCM8, MLH1, MSH5, PLK4, PPP1CC, RFC2, RFC5, RPA1, RPA3, RRM1	0.479134
204825_at	MELK	GO:0007049 [5]: cell cycle	18.52	17.81	AURKB, CDC7, CENPH, CKS1B, KNTC1, MAD2L1, MCM8, MLH1, MSH5, PLK4, RFC2, RFC5, RPA1, RPA3, RRM1	0.479134
218883_s_at	MLF1IP	GO:0008283 [4]: cell proliferation	19.6	19.6	BLM, BRCA2, CHEK1, CHTF18, CSE1L, EXO1, HCAP-G, KIF23, MCM4, MKI67, PLK4, POLA, POLD3, PRIM1, RAD1, RAD54B, RAD54L, RFC2, RFC3, RFC4, RRM1, SUV39H2, TFDP1, TOPBP1	0.0313242
218883_s_at	MLF1IP	GO:0007049 [5]: cell cycle	25.72	24.86	BLM, BRCA2, CHEK1, CHTF18, EXO1, HCAP-G, KIF23, MCM4, MKI67, PLK4, POLA, POLD3, PRIM1, RAD1, RAD54B, RAD54L, RFC2, RFC3, RFC4, RRM1, SUV39H2, TFDP1, TOPBP1	0.0313242
209421_at	MSH2	GO:0008283 [4]: cell proliferation	5.43	5.41	BRCA1, CCNE2, CDC25A, CDC6, CSE1L, DTYMK, E2F1, GMNN, GTSE1, TFDP1, ZAK	0.0734229
209421_at	MSH2	GO:0007049 [5]: cell cycle	7.09	6.31	BRCA1, CCNE2, CDC25A, CDC6, DTYMK, E2F1, GMNN, GTSE1, TFDP1, ZAK	0.0734229
225834_at	NA	GO:0008283 [4]: cell proliferation	5.36	4.77	CCNH, CENPH, CKS2, KNTC2, KPNA2, NEK2, RFC1, STK6, TGFBI, TTK	0.0716233
219158_s_at	NAA15	GO:0007049 [5]: cell cycle	4.28	3.69	ASPM, CSPG6, HSMPP8, INCENP, KRAS, NEK1, NFIC, PTMA, TOP1, ZAK	0.525554
223381_at	NUF2	GO:0008283 [4]: cell proliferation	10.03	10.02	BUB1, CCNB1, CKLF, FGF1, HCAP-G, HMGB1, HMGB2, KIF23, KNTC2, KPNA2, MAD2L1, NEK2, STK6	0.00559532
223381_at	NUF2	GO:0007049 [5]: cell cycle	12.27	12.14	BUB1, CCNB1, FGF1, HCAP-G, HMGB1, HMGB2, KIF23, KNTC2, KPNA2, MAD2L1, NEK2, STK6	0.00559532
218039_at	NUSAP1	GO:0007049 [5]: cell cycle	29.53	29.65	ANLN, BUB1B, CCNF, CDC2, CDC25C, CHEK2, CKS1B, CNAP1, ESPL1, HCAP-G, KIF11, KIF2C, KNSL7, KNTC1, KNTC2, MKI67, PRC1, RAD54B, TPX2	0.00638254
218039_at	NUSAP1	GO:0008283 [4]: cell proliferation	22.44	22.68	ANLN, BUB1B, CCNF, CDC2, CDC25C, CHEK2, CKS1B, CNAP1, ESPL1, HCAP-G, KIF11, KIF2C, KNSL7, KNTC1, KNTC2, MKI67, PRC1, RAD54B, TPX2	0.00638254
218039_at	NUSAP1	GO:0000087 [7]: M phase of mitotic cell cycle	43.64	43.1	ANLN, BUB1B, CCNF, CDC2, CDC25C, CNAP1, ESPL1, HCAP-G, KIF11, KIF2C, KNSL7, KNTC1, KNTC2, PRC1, TPX2	0.00638254
218039_at	NUSAP1	GO:0000278 [6]: mitotic cell cycle	37.42	37.38	ANLN, BUB1B, CCNF, CDC2, CDC25C, CNAP1, ESPL1, HCAP-G, KIF11, KIF2C, KNSL7, KNTC1, KNTC2, PRC1, TPX2	0.00638254
218039_at	NUSAP1	GO:0007067 [8]: mitosis	43.88	43.1	ANLN, BUB1B, CCNF, CDC2, CDC25C, CNAP1, ESPL1, HCAP-G, KIF11, KIF2C, KNSL7, KNTC1, KNTC2, PRC1, TPX2	0.00638254
219148_at	PBK	GO:0008283 [4]: cell proliferation	43.09	42.1	ANLN, BRRN1, BUB3, CDCA5, CHEK1, CKS1B, CKS2, CSE1L, DDX11, HCAP-G, HMGB1, KIF11, KIF22, KPNA2, MAD2L1, MKI67, NEK2, PLK4, POLA, PRC1, PRIM1, PTTG1, RFC2, RFC3, RFC5, RNASEH2A, RPA1, RPA3, RRM1, SMC4L1, SPAG5	0.0141033
219148_at	PBK	GO:0007049 [5]: cell cycle	48.52	46.85	ANLN, BRRN1, BUB3, CHEK1, CKS1B, CKS2, DDX11, HCAP-G, HMGB1, KIF11, KIF22, KPNA2, MAD2L1, MKI67, NEK2, PLK4, POLA, PRC1, PRIM1, PTTG1, RFC2, RFC3, RFC5, RNASEH2A, RPA1, RPA3, RRM1, SMC4L1, SPAG5	0.0141033
219148_at	PBK	GO:0000278 [6]: mitotic cell cycle	34.17	33.61	ANLN, BRRN1, BUB3, CHEK1, CKS2, DDX11, HCAP-G, KIF11, KIF22, KPNA2, MAD2L1, NEK2, PRC1, PTTG1, SMC4L1, SPAG5	0.0141033
219148_at	PBK	GO:0000087 [7]: M phase of mitotic cell cycle	29.48	29.89	ANLN, BRRN1, BUB3, DDX11, HCAP-G, KIF11, KIF22, MAD2L1, NEK2, PRC1, PTTG1, SMC4L1, SPAG5	0.0141033
219148_at	PBK	GO:0007067 [8]: mitosis	29.67	29.97	ANLN, BRRN1, BUB3, DDX11, HCAP-G, KIF11, KIF22, MAD2L1, NEK2, PRC1, PTTG1, SMC4L1, SPAG5	0.0141033
216971_s_at	PLEC	GO:0008283 [4]: cell proliferation	4.99	3.09	APPL, DUSP6, ERBB2, FSCN1, H41, HMGA1, MTSS1, NUMA1, PIN1, PURA, RBM14, REPIN1, RHOB, UHMK1, ZFP36L2, ZMYND11	0.68628
205053_at	PRIM1	GO:0008283 [4]: cell proliferation	10.94	9.71	BUB1B, CDC2, CHEK2, CSE1L, DUT, GSG2, GTSE1, MCM6, PLK4, POLE2, RFC4, RPA1, RPA3	0.209856
205053_at	PRIM1	GO:0007049 [5]: cell cycle	13.13	11.25	BUB1B, CDC2, CHEK2, DUT, GSG2, GTSE1, MCM6, PLK4, POLE2, RFC4, RPA1, RPA3	0.209856
204023_at	RFC4	GO:0007049 [5]: cell cycle	6.81	6.71	CENPH, DUT, GTSE1, HCAP-G, KNSL7, MLH1, MRE11A, MSH5, PRIM1, RPA3	0.114279
218979_at	RMI1	GO:0008283 [4]: cell proliferation	8.53	7.36	CCDC5, CSE1L, DUT, HMGB1, MSH2, RAD1, RRM2, SMC4L1, STK6, SUV39H2, TERF2, TFDP1	0.529686
218979_at	RMI1	GO:0007049 [5]: cell cycle	10.45	8.62	CCDC5, DUT, HMGB1, MSH2, RAD1, RRM2, SMC4L1, STK6, SUV39H2, TERF2, TFDP1	0.529686
201890_at	RRM2	GO:0008283 [4]: cell proliferation	12.89	11.95	BRCA1, BRCA2, CCNE2, CDC7, CKLF, CSE1L, DLEU2, DTYMK, FEN1, ORC6L, POLQ, RAD1, RBL1, RPA2, RRM1, RRM2	0.0300155
209773_s_at	RRM2	GO:0008283 [4]: cell proliferation	10.57	9.45	BIRC5, BRCA1, CDCA5, DTYMK, E2F1, GTSE1, KIF23, MYBL2, POLA2, RAN, RNASEH2A, RRM1, RRM2, TFDP1, TM4SF8	0.101892
201890_at	RRM2	GO:0007049 [5]: cell cycle	13.92	12.6	BRCA1, BRCA2, CCNE2, CDC7, DLEU2, DTYMK, FEN1, ORC6L, POLQ, RAD1, RBL1, RPA2, RRM1, RRM2	0.0300155
209773_s_at	RRM2	GO:0007049 [5]: cell cycle	11.42	9.55	BIRC5, BRCA1, DTYMK, E2F1, GTSE1, KIF23, MYBL2, POLA2, RAN, RNASEH2A, RRM1, RRM2, TFDP1	0.101892
205339_at	STIL	GO:0007049 [5]: cell cycle	6.81	5.17	BTG3, CCDC5, FLJ23311, MAD2L1, MCM8, ORC6L, RAD1, RBL1, SUV39H2, TFDP1	0.0249647
204033_at	TRIP13	GO:0008283 [4]: cell proliferation	13.04	11.86	BRCA1, CDCA5, CSE1L, FEN1, GMNN, HMGB1, MCM7, POLQ, RBL1, RRM2, SMC4L1, TM4SF8, UHRF1	0.0742958
202589_at	TYMS	GO:0008283 [4]: cell proliferation	5.61	6.1	CCNE2, CDC25A, DKC1, DLEU2, EMP1, FEN1, GRN, HMGB1, MCM2, PCNA, POLD4, Pfs2, RPA2, SMC1L1, TFAM, TFDP1	0.0167205
202589_at	TYMS	GO:0007049 [5]: cell cycle	7.24	6.69	CCNE2, CDC25A, DKC1, DLEU2, FEN1, HMGB1, MCM2, PCNA, POLD4, Pfs2, RPA2, SMC1L1, TFAM, TFDP1	0.0167205
202779_s_at	UBE2S	GO:0008283 [4]: cell proliferation	9.48	9.49	AURKB, BUB3, CCNF, CDK5RAP1, CHAF1B, CHEK2, GTSE1, KIF22, KIFC1, MAD2L1, RAD54L, RFC5, RNASEH2A, RPA1, RPA3	0.00793251
202779_s_at	UBE2S	GO:0007049 [5]: cell cycle	14.58	13.99	AURKB, BUB3, CCNF, CDK5RAP1, CHAF1B, CHEK2, GTSE1, KIF22, KIFC1, MAD2L1, RAD54L, RFC5, RNASEH2A, RPA1, RPA3	0.00793251
202413_s_at	USP1	GO:0008283 [4]: cell proliferation	10.97	10.68	CCDC5, CHEK1, CSRP2, DLEU2, FEN1, HMGB1, MCM8, MSH6, PLK4, RFC1, RFC3, RRM1, SAS, SMC2L1, TOPBP1	0.427676
202413_s_at	USP1	GO:0007049 [5]: cell cycle	11.77	11.01	CCDC5, CHEK1, DLEU2, FEN1, HMGB1, MCM8, MSH6, PLK4, RFC1, RFC3, RRM1, SMC2L1, TOPBP1	0.427676
204026_s_at	ZWINT	GO:0008283 [4]: cell proliferation	16.45	16.36	CDC25A, CDC45L, CDC6, CKLF, CSE1L, DTYMK, FANCG, HMGB1, KIF23, MLH1, ORC6L, PCNA, POLQ, RPA1, RPA2, RRM2, SKP2	0.111049
204026_s_at	ZWINT	GO:0007049 [5]: cell cycle	17.52	17.06	CDC25A, CDC45L, CDC6, DTYMK, FANCG, HMGB1, KIF23, MLH1, ORC6L, PCNA, POLQ, RPA1, RPA2, RRM2, SKP2	0.111049
Footnote: Those hubs in the Bayesian network with children significantly enriched (Bayes Factor ≥5 and p≤0.05) for functions related to cell cycle, mitosis or proliferation are shown. Hub probe ID and hub official gene symbol (OGS) are given in the first two columns. The GATHER Bayes Factor and the probability of obtaining this Bayes factor due to chance are shown in columns 4 and 5. Column 6 lis…
