# Supplementary material for: Cell Cycle Gene Networks Are Associated with Melanoma Prognosis
Source: PLoS One. 2012 Apr 20;7(4):e34247. doi: 10.1371/journal.pone.0034247 (PMC3335030; doi:10.1371/journal.pone.0034247)
Supplement: Table S2 — A375 Bayesian network hubs that have children significantly enriched for cell cycle functions. Affymetrix probe set ID (parent probe ID) and official gene symbol (parent OGS) are shown in columns 1 and 2. The number of children of these hubs in theA375 Bayesian gene network is shown in column 3. Of these children, the number and % that have |Spearman's ρ| ≥0.4 with their parents are shown in columns 4 and 5, respectively. (XLSX) [file pone.0034247.s005.xlsx]

## Sheet: Sheet1
Supplementary Table 2. Correlated RNA clusters are also identified in clinical microarray data
parent probe ID	parent OGS	number of children in A375 network	number of A375 network children with abs cor in Bogonovic data of ≥0.4	percentage of A375 network children with abs cor in Bogonovic data of ≥0.4
222680_s_at	DTL	56	27	48.2143
219158_s_at	NAA15	84	38	45.2381
216971_s_at	PLEC	95	39	41.0526
223381_at	NUF2	55	20	36.3636
212016_s_at	PTBP1	81	28	34.5679
224753_at	CDCA5	61	21	34.4262
209421_at	MSH2	64	19	29.6875
205053_at	PRIM1	56	16	28.5714
204033_at	TRIP13	55	15	27.2727
218979_at	RMI1	64	17	26.5625
221521_s_at	GINS2	73	19	26.0274
218349_s_at	ZWILCH	64	16	25
218726_at	HJURP	56	14	25
218602_s_at	HAUS6	68	16	23.5294
222843_at	FIGNL1	79	18	22.7848
200646_s_at	NUCB1	75	14	18.6667
203976_s_at	CHAF1A	50	8	16
209832_s_at	CDT1	50	8	16
218662_s_at	NCAPG	50	8	16
203968_s_at	CDC6	51	5	9.80392
221755_at	EHBP1L1	67	6	8.95522
218585_s_at	DTL	51	4	7.84314
204768_s_at	FEN1	52	4	7.69231
203967_at	CDC6	56	4	7.14286
204825_at	MELK	59	4	6.77966
219787_s_at	ECT2	75	5	6.66667
224060_s_at	DPH5	56	3	5.35714
202362_at	RAP1A	75	4	5.33333
202589_at	TYMS	103	4	3.8835
215071_s_at	HIST1H2AC	58	2	3.44828
221677_s_at	NA	50	1	2
218883_s_at	MLF1IP	102	2	1.96078
201890_at	RRM2	73	1	1.36986
1554696_s_at	TYMS	54	0	0
201202_at	PCNA	54	0	0
201267_s_at	PSMC3	52	0	0
202107_s_at	MCM2	52	0	0
202413_s_at	USP1	70	0	0
202779_s_at	UBE2S	66	0	0
203213_at	CDK1	54	0	0
204023_at	RFC4	58	0	0
204026_s_at	ZWINT	67	0	0
205339_at	STIL	55	0	0
206445_s_at	PRMT1	70	0	0
209229_s_at	SAPS1	50	0	0
209773_s_at	RRM2	63	0	0
216237_s_at	MCM5	56	0	0
218039_at	NUSAP1	50	0	0
219148_at	PBK	90	0	0
Footnote: A375 Bayesian network hubs that have children significantly enriched for cell cycle functions are included in this table, their Affymetrix probe set ID (parent probe ID) and official gene symbol (parent OGS) are shown in columns 1 and 2. The number of children of these hubs in theA375 Bayesian gene network is shown in column 3. Of these children, the number and % that have |Spearman’s …
