# Supplementary material for: Cell Cycle Gene Networks Are Associated with Melanoma Prognosis
Source: PLoS One. 2012 Apr 20;7(4):e34247. doi: 10.1371/journal.pone.0034247 (PMC3335030; doi:10.1371/journal.pone.0034247)
Supplement: Table S3 — Conserved correlations between the hub DTL (probe ID 222680_s_at) and its children between the A375 in vitro siRNA dataset and metastatic tumours in patients of the Bogunovic study. The gene network parent (222680_s_at) and gene network child probe set ID and OGS are given in the first 4 column. Column 5 shows the |Spearman's ρ| between the parent and child across the A375 siRNA dataset, while column 6 shows the |Spearman's ρ| between the parent and child across the Bogunovic metastatic tumour dataset. In columns 5 and 6 |Spearman's ρ| ≥0.4 are highlighted in orange. Columns 7 and 8 show the Cox proportional hazards p-value for association between probe set abundance in metastatic tumours and patient survival for parent and child, respectively. In columns 7 and 8 p≤0.05 are highlighted in green. (Note that the presence of some gene network edges with relatively low |correlation coefficients|, as seen here, is expected in Bayesian gene networks due to some network edges having high partial residual correlations even though they have low correlations across the data. (XLSX) [file pone.0034247.s006.xlsx]

## Sheet: Sheet1
Supplementary Table 3. Spearman’s correlations between the gene network hub DTL and its children in both the A375 and BogunovicAffymetrix datasets
parent	child	Parent OGS	Child OGS	corr across A375 data	corr across Bogonovic data	parent CoxPH p value	child CoxPH p value
222680_s_at	209421_at	DTL	MSH2	0.927	0.781	0.00349374	0.0734229
222680_s_at	204603_at	DTL	EXO1	0.924	0.654	0.00349374	0.000345381
222680_s_at	218585_s_at	DTL	DTL	0.91	0.684	0.00349374	0.000801852
222680_s_at	204026_s_at	DTL	ZWINT	0.907	0.238	0.00349374	0.111049
222680_s_at	211814_s_at	DTL	CCNE2	0.905	0.74	0.00349374	0.00349206
222680_s_at	220651_s_at	DTL	MCM10	0.905	0.595	0.00349374	0.219719
222680_s_at	204768_s_at	DTL	FEN1	0.904	0.214	0.00349374	0.00468057
222680_s_at	203968_s_at	DTL	CDC6	0.896	0.773	0.00349374	0.0183315
222680_s_at	212836_at	DTL	POLD3	0.893	0.415	0.00349374	0.739963
222680_s_at	218350_s_at	DTL	GMNN	0.89	0.172	0.00349374	0.0103275
222680_s_at	203967_at	DTL	CDC6	0.889	0.631	0.00349374	0.0387647
222680_s_at	219000_s_at	DTL	DSCC1	0.871	0.67	0.00349374	0.0325936
222680_s_at	218719_s_at	DTL	GINS3	0.866	0.556	0.00349374	0.108257
222680_s_at	1552921_a_at	DTL	FIGNL1	0.861	0.723	0.00349374	0.00350388
222680_s_at	201930_at	DTL	MCM6	0.86	0.184	0.00349374	0.0841721
222680_s_at	225655_at	DTL	UHRF1	0.859	0.317	0.00349374	0.125066
222680_s_at	200783_s_at	DTL	STMN1	0.847	0.067	0.00349374	0.013113
222680_s_at	204126_s_at	DTL	CDC45L	0.84	0.627	0.00349374	0.00140773
222680_s_at	204127_at	DTL	RFC3	0.829	0.308	0.00349374	0.046608
222680_s_at	212142_at	DTL	MCM4	0.815	0.539	0.00349374	0.00307067
222680_s_at	221521_s_at	DTL	GINS2	0.813	0.613	0.00349374	0.000708945
222680_s_at	225439_at	DTL	NUDCD1	0.812	0.356	0.00349374	0.17936
222680_s_at	203209_at	DTL	RFC5	0.811	0.668	0.00349374	0.0203234
222680_s_at	215034_s_at	DTL	TM4SF1	0.797	0.181	0.00349374	0.265731
222680_s_at	205024_s_at	DTL	RAD51	0.781	0.668	0.00349374	0.000433311
222680_s_at	222036_s_at	DTL	MCM4	0.762	0.345	0.00349374	0.00186362
222680_s_at	212141_at	DTL	MCM4	0.761	0.618	0.00349374	0.00252098
222680_s_at	216237_s_at	DTL	MCM5	0.748	0	0.00349374	0.143979
222680_s_at	208708_x_at	DTL	EIF5	0.742	0.361	0.00349374	0.965028
222680_s_at	214426_x_at	DTL	CHAF1A	0.71	0.536	0.00349374	0.00353609
222680_s_at	204775_at	DTL	CHAF1B	0.709	0.727	0.00349374	0.00077593
222680_s_at	202338_at	DTL	TK1	0.685	0.418	0.00349374	0.00101779
222680_s_at	209386_at	DTL	TM4SF1	0.652	0.448	0.00349374	0.157493
222680_s_at	208795_s_at	DTL	MCM7	0.639	0.21	0.00349374	0.0496316
222680_s_at	212282_at	DTL	TMEM97	0.608	0.292	0.00349374	0.0130615
222680_s_at	201042_at	DTL	TGM2	0.588	0.068	0.00349374	0.418917
222680_s_at	220223_at	DTL	ATAD5	0.574	0.445	0.00349374	0.895344
222680_s_at	222037_at	DTL	MCM4	0.529	0.771	0.00349374	0.00244362
222680_s_at	204252_at	DTL	CDK2	0.485	0.03	0.00349374	0.00369137
222680_s_at	201663_s_at	DTL	SMC4	0.404	0.24	0.00349374	0.938236
222680_s_at	203696_s_at	DTL	RFC2	0.345	0.4	0.00349374	0.00366535
222680_s_at	225837_at	DTL	C12orf32	0.313	0.292	0.00349374	0.439405
222680_s_at	1053_at	DTL	RFC2	0.277	0.367	0.00349374	0.000816055
222680_s_at	223417_at	DTL	RAD18	0.251	0.547	0.00349374	0.0167753
222680_s_at	204460_s_at	DTL	RAD1	0.197	0.347	0.00349374	0.00645105
222680_s_at	223165_s_at	DTL	IP6K2	0.183	0.315	0.00349374	0.19299
222680_s_at	211685_s_at	DTL	NCALD	0.158	0.198	0.00349374	0.0377593
222680_s_at	227838_at	DTL	UNC5C	0.152	0.229	0.00349374	0.857466
222680_s_at	200681_at	DTL	GLO1	0.121	0.398	0.00349374	0.0144189
222680_s_at	217732_s_at	DTL	ITM2B	0.1	0.243	0.00349374	0.0280995
222680_s_at	225578_at	DTL	C13orf37	0.086	0.198	0.00349374	0.177321
222680_s_at	205061_s_at	DTL	EXOSC9	0.083	0.256	0.00349374	0.9706
222680_s_at	208623_s_at	DTL	EZR	0.08	0.182	0.00349374	0.537918
222680_s_at	218806_s_at	DTL	VAV3	0.055	0.11	0.00349374	0.0179248
222680_s_at	209753_s_at	DTL	TMPO	0.048	0.052	0.00349374	0.051099
222680_s_at	232596_at	DTL	DIAPH3	0.035	0.041	0.00349374	0.0310341
222680_s_at	206173_x_at	DTL	GABPB1	0.011	0.034	0.00349374	0.133459
Footnote: For the DTL hub 222680_s_at, many of the correlations between this hub and its children are conserved between the A375 in vitro siRNA dataset and metastatic tumours in patients of the Bogunovic study [57]. The gene network parent (222680_s_at) and gene network child probe set ID and OGS are given. Column 5 shows the |Spearman’s ρ| between the parent and child across the A375 siRNA datas…
